# Supplementary material for: Whole-genome sequencing of 1,171 elderly admixed individuals from Brazil
Source: Nat Commun. 2022 Mar 4;13:1004. doi: 10.1038/s41467-022-28648-3 (PMC8897431; doi:10.1038/s41467-022-28648-3)
Supplement: Supplementary file 4 — Supplementary Data 1 [file 41467_2022_28648_MOESM4_ESM.xlsx]

## Sheet: SuppData1
Supplementary Data 1. List of tools and versions applied in the bioinformatics pipeline
Step	Tool	Version/Package/Detail	Reference
1) Primary bioinformatics pipeline
Alignment, sorting, marking and removing PCR duplicates	ISIS Isaac Aligner	v. 2.5.26.13; aligner v. 1.14.02.06	Raczy, et al., 2013; Telenti, et al., 2016
Human genome reference		GRCh38/hg38 build
Generate GVCF, combine GVCFs and Variant calling	GATK release 3.7		Van der Auwera, et al., 2013
Split of multiallelic variants	In-house script		https://github.com/cegh/SABE1171
Left alignment	BCFtools	2020-06-01
2) Quality control
Variant Quality Score Recalibration (VQSR)	GATK release 3.7
Depth of coverage per sample	GATK release 3.7	GATK-DepthOfCoverage (mapping quality >=10)
Depth of coverage and allele balance for genotype and variant quality control	CEGH-Filter	v.1.2	Current paper and Naslavsky, et al., 2017 [https://github.com/cegh/SABE1171]
Kinship	KING	v.1.4	Manichaikul, et al., 2010
Relatedness	PC-Relate	GENESIS R/Bioconductor package	Gogarten, et al., 2019
Detection of contamination	verifyBAMID		Zhang, et al., 2020
Sex confirmation	In-house script for X and Y read counts
3) Ancestry analyses
Global ancestry inference	ADMIXTURE	v.1.3.0	Alexander, et al., 2009
Parental populations			Auton et al., 2015; Borda et al., 2020
Principal Component analyses	PLINK	v.1.9	Chang, et al., 2015
	SNPRelate		Zheng, et al., 2012
4) Annotation (Genome-wide)	ANNOVAR		Wang, et al., 2010
ANNOVAR Filter-based datasets	gnomAD	gnomad_exome v2.1.1, gnomad_genome v2.1.1
	1KGP3	1000g2015aug_all
	dbSNP	avsnp150
ANNOVAR gene-based annotation		RefSeq
Loss of Function (VEP)	LOFTEE	v0.3-beta	Karckzevski, et al., 2020. https://github.com/konradjk/loftee
pLI		gnomad.v2.1.1	https://genome.ucsc.edu/cgi-bin/hgTrackUi?db=hg19&c=chrX&g=gnomadPLI
5) Clinical annotations	ClinVar	Clinvar_20200210	https://ftp.ncbi.nlm.nih.gov/pub/clinvar/vcf_GRCh38/archive_2.0/2020/
	OMIM	OMIM_2019-12-10, OMIM Disease list	https://omim.org/downloads/
	ClinGen		https://clinicalgenome.org/
	PanelApp		https://panelapp.genomicsengland.co.uk/
6) Mobile Element Insertions (MEIs)	MELT	MELT-SPLIT, MELT-Deletion v.2.1.4	Gardner, et al., 2017. https://melt.igs.umaryland.edu/manual.php
	Database of Genomic Variants (DGV)		MacDonald, et al., 2014. http://dgv.tcag.ca/dgv/app/home
	GENCODE	v.32	https://www.gencodegenes.org/human/release_32.html
7) HLA variants and haplotypes	hla-mapper	v.4	Castelli, et al., 2018. www.castelli-lab.net/apps/hla-mapper
	GATK HaplotypeCaller	v.4.1.7
	VCFx	vcfx checkpl, checkad, and evidence v1.2b	Souza, et al., 2020. www.castelli-lab.net/apps/vcfx
	dbSNP	avsnp151
	GATK ReadBackedPhasing
	IPD-IMGT/HLA Database	v.3.4.0	Robinson, et al., 2020
8) HLA imputation	1KGP3	version 27022019	Lowy-Gallego, et al., 2019
	HIBAG	v1.4	Zheng, et al., 2020
Set of SNPs tested	Axiom Human Origins array		http://www.affymetrix.com/Auth/analysis/downloads/na35/genotyping/Axiom_GW_HuOrigin.na35.bed.zip
Target cohort			Nunes, et al., 2016
9) Non-reference sequences and assembly	Megahit assembler		Li, et al., 2015
	minimap2		Li, et al., 2018
	NCBI nr-database		Pruitt, et al., 2007
	bowtie2		Langmead, et al., 2012
Datasets for chromosome mapping	10X Chromium linked-reads		Marks, et al., 2019
	HGDP		Bergström, et al., 2020
	HGSVC		Chaisson, et al., 2019
10) Whole-genome imputation	SHAPEIT2		Delaneau, et al., 2011
	extractPIRs		Delaneau, et al., 2013
Baseline reference panel	1KGP3	version 27022019	Lowy-Gallego, et al., 2019
	IMPUTE2		Howie, et al., 2009
Set of SNPs tested	Illumina Omni 2.5M array		ftp://webdata2:webdata2@ussd-ftp.illumina.com/downloads/productfiles/humanomni25/v1-2/SupportFiles/HumanOmni2-5-8-v1-2-A.bed
Target cohorts		Salvador, Pelotas and Bambui	Kehdy, et al., 2015
	CrossMap		Zhao, et al., 2014
11) GWAS	plink2	v2	Chang, et al., 2015. www.cog-genomics.org/plink/2.0/)
	PCrelate		Conomos, et al., 2016
Set of SNPs tested	Illumina Omni 2.5M array		ftp://webdata2:webdata2@ussd-ftp.illumina.com/downloads/productfiles/humanomni25/v1-2/SupportFiles/HumanOmni2-5-8-v1-2-A.bed
	R	qqman	Turner, et al., 2014
	Haploview		Barrett, et al., 2004
