# Supplementary material for: Whole-genome sequencing of 1,171 elderly admixed individuals from Brazil
Source: Nat Commun. 2022 Mar 4;13:1004. doi: 10.1038/s41467-022-28648-3 (PMC8897431; doi:10.1038/s41467-022-28648-3)
Supplement: Supplementary file 6 — Supplementary Data 3 [file 41467_2022_28648_MOESM6_ESM.xlsx]

## Sheet: SuppData3
Supplementary Data 3. Pathogenic variants in OMIM Disease genes with frequencies above 10% in SABE dataset
Chr	Start	End	Ref	Alt	PredictedFunc.refGene	Gene.refGene	PredConsequence.refGene	HGMD	Clinvar_RS	Clinvar_PHE	Clinvar_SIG	gnomAD_genome_ALL	AC	AF	AN	CEGH_Filter	HomozygousALT_count	Hemizygous_count	HomozygousREF_count	Heterozygous_count	Allele_number	Allele_ALT_count	Frequencies
chr19	44908684	44908684	T	C	nonsynonymous SNV	APOE	APOE:NM_000041:exon4:c.T388C:p.C130R,APOE:NM_001302688:exon4:c.T466C:p.C156R,APOE:NM_001302689:exon4:c.T388C:p.C130R,APOE:NM_001302690:exon4:c.T388C:p.C130R,APOE:NM_001302691:exon4:c.T388C:p.C130R	CM900020	rs429358	Primary degenerative dementia of the Alzheimer type, presenile onset;Alzheimer's disease;Warfarin response;Alzheimer disease 2;not provided	Likely pathogenic, other, risk factor	0.1649	304	0.129804	2342	vSR	26	0	893	252	2342	304	0.124675
chrX	120626774	120626774	A	T	nonsynonymous SNV	C1GALT1C1	C1GALT1C1:NM_001011551:exon2:c.T393A:p.D131E,C1GALT1C1:NM_152692:exon3:c.T393A:p.D131E	.	rs17261572	Polyagglutinable erythrocyte syndrome	Pathogenic	0.1707	324	0.138343	2342	vSR	13	57	548	184	1916	267	0.13822
chr6	151627231	151627231	G	A	intergenic	CCDC170;ESR1	dist=6038;dist=63265	.	rs2046210	Estrogen resistance	Likely pathogenic	0.3921	919	0.3924	2342	vSR	194	0	446	531	2342	919	0.391938
chr11	48123823	48123823	A	C	nonsynonymous SNV	PTPRJ	PTPRJ:NM_001098503:exon5:c.A827C:p.Q276P,PTPRJ:NM_002843:exon5:c.A827C:p.Q276P	CM043071	rs1566734	Carcinoma of colon	Pathogenic	0.1398	418	0.17848	2342	vSR	37	0	790	344	2342	418	0.177378
chr5	1216785	1216785	G	A	splicing	SLC6A19	NM_001003841:exon8:c.1017-4G>A	CS086104	rs35329108	Hyperglycinuria;Iminoglycinuria, digenic	Pathogenic	0.2527	547	0.233561	2342	vSR	66	0	690	415	2342	547	0.231497
