# Supplementary material for: Whole-genome sequencing of 1,171 elderly admixed individuals from Brazil
Source: Nat Commun. 2022 Mar 4;13:1004. doi: 10.1038/s41467-022-28648-3 (PMC8897431; doi:10.1038/s41467-022-28648-3)
Supplement: Supplementary file 7 — Supplementary Data 4 [file 41467_2022_28648_MOESM7_ESM.xlsx]

## Sheet: SuppData4
Supplementary Data 4. Reclassified variants after manual curation in genes with dominant mode of inheritance
Chr	Position (GRCh38)	Reference allele	Alternative allele	rsID	Gene	ClinVar assertion*	Criteria applied in manual curation	New classification	Category after manual curation
chr1	94019701	C	T	rs61750563	ABCA4	Likely pathogenic	PS4_sup + BP4	VUS	Reclassified
chr1	94098799	G	A	rs62645952	ABCA4	Pathogenic	BS1 + PS4_sup	VUS	Reclassified
chr7	87412045	A	G	rs201498350	ABCB4	Pathogenic	PS4_sup + PM2	VUS	Reclassified
chr2	219210799	C	T	rs148211042	ABCB6	Pathogenic	BS1 + PS4_sup	VUS	Reclassified
chr16	16169783	A	T	rs72657700	ABCC6	Pathogenic	PM2+ PP3	VUS	Reclassified
chr16	16175918	G	A	rs59206042	ABCC6	Pathogenic	PM2 + PS4_sup	VUS	Reclassified
chr16	16190259	C	T	rs59157279	ABCC6	Pathogenic	BS1 + BS2 + PS4_sup	Likely benign	Reclassified
chr16	16178907	C	T	rs57794451	ABCC6	Pathogenic	PM2	VUS	Reclassified
chr16	16159586	G	T	rs72664212	ABCC6	Pathogenic	PM2 (AR) + PS4_sup	VUS	Reclassified
chr16	16188907	A	G	rs66864704	ABCC6	Pathogenic	BS1 + PP3	VUS	Reclassified
chr15	86674322	G	C	rs181958589	AGBL1	Pathogenic	BS1 + PS4_sup + BP4	Likely benign	Reclassified
chrX	8568252	G	A	rs137852517	ANOS1	Pathogenic	BS1 + PS4_sup	VUS	Reclassified
chr19	44948767	A	C	rs120074114	APOC2	Pathogenic	BS1 + BP4	Likely benign	Reclassified
chr11	116830637	C	T	rs76353203	APOC3	Pathogenic	BS2	VUS	Reclassified
chr11	116830638	G	A	rs138326449	APOC3	Pathogenic, protective	BS1 (protective)	VUS	Reclassified
chr19	44908684	T	C	rs429358	APOE	Likely pathogenic, other, risk factor	PS4	VUS	Reclassified
chrX	67721909	C	G	rs137852591	AR	Likely pathogenic	PS4_sup + BS1	VUS	Reclassified
chr12	111598845	CCGAGGACGAGGAGA	-	rs917454839	ATXN2	Likely pathogenic	PS4_sup + PM2 + PM4	VUS	Reclassified
chr8	11550181	C	T	rs73663163	BLK	Pathogenic	BS1 + PP3	VUS	Reclassified
chr19	6719285	T	G	rs539992721	C3	Likely pathogenic	PS4_sup + PM2	VUS	Reclassified
chr9	121050192	G	A	rs121909587	C5	Pathogenic	BS2 (gene of unknwon significance - GUS)	VUS	Reclassified
chr17	60150074	C	T	rs104894559	CA4	Pathogenic	BS1 + PS3 + PP1 (possible linkage disequilibrium within pathogenic allele)	VUS	Reclassified
chr17	80188382	T	G	rs369755459	CARD14	Likely pathogenic	PM2 + PS4_sup	VUS	Reclassified
chr6	151627231	G	A	rs2046210	CCDC170;ESR1	Likely pathogenic	BA1	Benign	Reclassified
chr12	12717760	C	T	rs551236750	CDKN1B	Pathogenic	BS2	VUS	Reclassified
chr9	133071674	T	-	rs780419796	CEL	Likely pathogenic	PM1 + PM2	VUS	Reclassified
chr7	117548630	-	G	rs551227135	CFTR	Pathogenic	PM2 + PS4_sup	VUS	Reclassified
chr2	237348653	C	G	rs886043576	COL6A3	Likely pathogenic	PS4_sup + PM2 + PP3	VUS	Reclassified
chr3	98580709	G	A	rs28931603	CPOX	Pathogenic	BS1	VUS	Reclassified
chr17	29253783	G	A	rs775038545	CRYBA1	Likely pathogenic	PVS1_strong + PS4_sup + BS2	VUS	Reclassified
chr18	53339808	G	A	rs775565634	DCC	Pathogenic	BS1 + BP4 + PS4_sup	Likely benign	Reclassified
chr15	51471365	C	T	rs754786373	DMXL2	Pathogenic	BS1 + PS4_sup	VUS	Reclassified
chr15	51481265	ACTTCCATTGCCATC	-	rs606231461	DMXL2	Pathogenic	PS4_sup + PM3_sup + PM2	VUS	Reclassified
chr11	637537	CCGCCGACCTCCT	-	rs587776842	DRD4	Pathogenic	BS1, BS2	Benign	Reclassified
chr1	169555299	C	G	rs118203906	F5	Pathogenic	PS4_sup + BS1	VUS	Reclassified
chr4	1801518	C	T	rs587778801	FGFR3	Pathogenic	PS4_sup + PM2	VUS	Reclassified
chr1	152310981	G	T	rs754812742	FLG	Pathogenic	PVS1	VUS	Reclassified
chr1	152304939	G	C	rs149484917	FLG	Pathogenic	PVS1_strong, BS1, BS2	VUS	Reclassified
chr1	152307929	ATGGGATG	-	rs578184315	FLG	Pathogenic	PVS1	VUS	Reclassified
chr1	152308204	C	A	rs778545248	FLG	Pathogenic	PVS1	VUS	Reclassified
chr1	152310098	CTGA	-	rs761519693	FLG	Pathogenic	PVS1	VUS	Reclassified
chr6	1612841	A	T	rs35717904	FOXC1	Pathogenic	BS1, BS2	Benign	Reclassified
chr11	86951990	T	C	rs104894223	FZD4	Pathogenic	BS1	VUS	Reclassified
chr8	11759643	T	C	rs549543886	GATA4	Pathogenic	BS1 + PS4_sup	VUS	Reclassified
chr8	11755236	G	T	rs113049875	GATA4	Pathogenic	PS4_suporte + PM2	VUS	Reclassified
chr8	74360181	C	A	rs936681187	GDAP1	Likely pathogenic	PS4_sup + PM2 + PP2	VUS	Reclassified
chr8	96160568	C	A	rs121909354	GDF6	Pathogenic	PS4_sup + BP4	VUS	Reclassified
chr1	24338044	G	A	rs752673677	GRHL3	Pathogenic	PS4_sup + PM2 + PP3	VUS	Reclassified
chr12	120999604	A	G	rs193922589	HNF1A	Likely pathogenic	PS4_sup + PM2	VUS	Reclassified
chr12	120988973	C	T	rs150513055	HNF1A	Likely pathogenic	PS4_sup + PM2 + PP3	VUS	Reclassified
chr12	54283860	A	G	rs397518454	HNRNPA1	Pathogenic	PM2 + PM1 + PS4_sup + BP4	VUS	Reclassified
chrX	149500987	G	A	rs864622774	IDS	Pathogenic	PS4_sup + PM2 + PP3	VUS	Reclassified
chr7	128398431	C	T	rs121912551	IMPDH1	Pathogenic	PS4_sup + BP4	VUS	Reclassified
chr3	101304277	A	G	rs201893545	IMPG2	Pathogenic	PS4_sup + PM2 (AR) + PM3_sup + PP3	VUS	Reclassified
chr19	17816972	G	A	rs104894697	INSL3	Pathogenic	BS1	Likely benign	Reclassified
chr19	17816945	C	T	rs121912556	INSL3	Pathogenic	PS4_sup + BS1 + BS2 + BP4	Benign	Reclassified
chr1	40818518	C	G	rs80358273	KCNQ4	Pathogenic	PS4_suporte + BS1	VUS	Reclassified
chr17	41845378	G	A	rs370756367	KLHL10	Pathogenic	BS1 + PS4_sup	VUS	Reclassified
chr17	41610549	T	A	rs59328451	KRT16	Likely pathogenic	PS4_sup + PM6_sup	VUS	Reclassified
chr12	52288038	A	T	rs138597671	KRT81	Pathogenic	BS1	VUS	Reclassified
chr11	68347954	G	A	rs544861971	LRP5	Likely pathogenic	PS4_sup + PM2 + PP3	VUS	Reclassified
chr12	12181118	T	C	rs397515473	LRP6	Pathogenic	BS1 + PS4_sup + PP3	VUS	Reclassified
chr22	20988118	G	A	rs781431741	LZTR1	Likely pathogenic	PS4_sup + PM2	VUS	Reclassified
chr22	20994988	C	T	rs148677674	LZTR1	Likely pathogenic	PM2 (AR) or BS1 (AD) + BP4 + PS4_sup	VUS	Reclassified
chrX	154031311	G	T	rs61748427	MECP2	Likely pathogenic	PM2	VUS	Reclassified
chr16	3249592	G	C	rs1057519328	MEFV	Pathogenic	PM2 + BP4	VUS	Reclassified
chr11	77183146	C	A	rs192378817	MYO7A	Pathogenic	no criteria	VUS	Reclassified
chr10	119030301	CCG	-	rs587777032	NANOS1	Pathogenic	BS1	VUS	Reclassified
chr19	53809584	-	A	rs104895565	NLRP12	Pathogenic	BS1 + PP1 + PS3_sup	VUS	Reclassified
chr1	247424227	C	T	rs121908150	NLRP3	Pathogenic	PM2 (ClinVar rsID same position for different variant)	VUS	Reclassified
chr19	15187171	G	A	rs764148985	NOTCH3	Likely pathogenic	PM2 + PP3	VUS	Reclassified
chr9	124500326	C	T	rs201095702	NR5A1	Pathogenic	PS3_sup + PS4_suporte + BS1	VUS	Reclassified
chr16	14606494	T	C	rs757910862	PARN	Likely pathogenic	PS4_sup + PM2 + BP4	VUS	Reclassified
chr2	178104443	TC	-	rs202117698	PDE11A	Likely pathogenic	PVS1_mod + PS4_sup + BS2	VUS	Reclassified
chr20	5302452	C	T	rs376142095	PROKR2	Pathogenic	BS1 (AD) or PM2 (AR) + BP4 + PS4_sup	VUS	Reclassified
chr9	95516817	C	-	rs752765582	PTCH1	Likely pathogenic	BS2	VUS	Reclassified
chr1	46274151	C	T	rs374567435	RAD54L	Likely pathogenic	PS4_sup + PP3	VUS	Reclassified
chr7	103523425	T	C	rs760019076	RELN	Pathogenic	PS4_sup + PM2 + BP4	VUS	Reclassified
chr3	129528866	T	C	rs104893770	RHO	Pathogenic	PS3_sup + PS4_sup + BP4	VUS	Reclassified
chr11	124897142	G	A	rs201393279	ROBO4	Likely pathogenic	PM2 + PS4_sup	VUS	Reclassified
chr11	62614642	C	T	rs768652143	ROM1	Likely pathogenic	PS4_sup + PM2 + PP3	VUS	Reclassified
chr8	10622967	G	A	rs377269054	RP1L1	Likely pathogenic	BS1 + PS4_sup + PP3	VUS	Reclassified
chr19	35039140	G	C	rs138450474	SCN1B	Pathogenic	BS1_mod	VUS	Reclassified
chr3	38562470	C	T	rs1057517817	SCN5A	Likely pathogenic	PS4_sup + PM2 + PP3	VUS	Reclassified
chr12	6374444	C	T	rs61759861	SCNN1A	Pathogenic	BS1 + PS3_sup + PS2_mod	VUS	Reclassified
chr14	94304471	C	T	rs28929488	SERPINA6	Pathogenic/Likely pathogenic	PM3_sup + PP1 + PP4 + (PP3?)	VUS	Reclassified
chr1	173903968	G	A	rs121909555	SERPINC1	Pathogenic	PS3_sup + PS4_sup + PM2	VUS	Reclassified
chr9	132297011	A	G	rs773379832	SETX	Pathogenic	PS4_sup + PM2 + PM3_sup + PP3	VUS	Reclassified
chr7	155803613	C	T	rs104894043	SHH	Pathogenic	PS4_mod + PM2 + PP3	VUS	Reclassified
chr6	35951201	C	T	rs142724470	SLC26A8	Pathogenic	BS1 + PS3_sup + PS4_sup	VUS	Reclassified
chr6	36012301	C	T	rs140210148	SLC26A8	Pathogenic	BS1 + PS3_sup + PS4_sup	VUS	Reclassified
chr6	35943953	G	A	rs398123027	SLC26A8	Pathogenic	PS3_sup + PS4_sup	VUS	Reclassified
chr4	9996817	G	A	rs181509591	SLC2A9	Pathogenic	PS3_sup + PS4_sup + PM2 + PM3_sup	VUS	Reclassified
chr17	44258520	G	C	rs28931583	SLC4A1	Pathogenic	BS1	VUS	Reclassified
chr13	83878728	C	T	rs191284403	SLITRK1	Pathogenic	BP7	VUS	Reclassified
chr20	33410203	G	A	rs121434500	SNTA1	Likely pathogenic	PS3_sup + PS4_mod	VUS	Reclassified
chr21	33553375	ACTGTCCTGGAGCCTTCGGTTGTG	-	rs769691894	SON	Likely pathogenic	BS1 + PS4_sup + PM4	VUS	Reclassified
chr1	158619331	G	A	rs41273519	SPTA1	Likely pathogenic	BS2	VUS	Reclassified
chr11	66685935	C	T	rs145522851	SPTBN2	Likely pathogenic	PS4_mod + BP4	VUS	Reclassified
chr12	101729231	AAGT	-	rs587776620	SYCP3	Pathogenic	PM2 + PS3_sup + PS4_sup	VUS	Reclassified
chr9	27204929	G	C	rs202131936	TEK	Likely pathogenic	PS4_sup + BS1 + BP4	VUS	Reclassified
chr11	78702289	C	T	rs375681722	TENM4	Pathogenic	BS1 + PS4_sup	VUS	Reclassified
chr5	136062674	G	C	rs121909217	TGFBI	Pathogenic	BS1 + PS4_sup	VUS	Reclassified
chr18	3457572	A	G	rs121909068	TGIF1	Pathogenic	BS1 + PS4_sup	VUS	Reclassified
chr18	3457606	C	T	rs121909069	TGIF1	Pathogenic	PS4_sup + PM2 + PS3_sup + BP4	VUS	Reclassified
chr1	1535370	G	A	rs606231455	TMEM240	Pathogenic	PS4_sup + PM2	VUS	Reclassified
chr9	115041016	C	T	rs137933052	TNC	Pathogenic	BS1 + PS4_sup	VUS	Reclassified
chr3	48466837	C	A	rs777034646	TREX1	Likely pathogenic	PS4_sup + PM2 + PP2	VUS	Reclassified
chr2	178802273	C	T	rs139517732	TTN	Pathogenic	PS3_sup + PS4_sup + BS1 (AD) or PM2 (AR)	VUS	Reclassified
chr11	89178074	G	A	rs369291837	TYR	Likely pathogenic	PS4_sup + PM2 + PP2 + PP3	VUS	Reclassified
chr20	25079443	G	A	rs74315432	VSX1	Pathogenic	BS1 + PP3	VUS	Reclassified
chr20	25077727	C	A	rs74315435	VSX1	Pathogenic	PP1 + BS1 + BP4	VUS	Reclassified
chr12	5971683	G	A	rs900907976	VWF	Likely pathogenic	PS4_sup + PM2	VUS	Reclassified
chr4	6301405	G	A	rs199910987	WFS1	Likely pathogenic	PS4_sup + PM2 + PP3	VUS	Reclassified
chr13	99986636	T	A	rs760662121	ZIC2	Likely pathogenic	PS4_sup + PM6_sup + PM1_sup	VUS	Reclassified
chr16	49636414	G	A	rs200585917	ZNF423	Pathogenic	BS1 + PP1	VUS	Reclassified
*ClinVar version 20200210 retrieved at https://ftp.ncbi.nlm.nih.gov/pub/clinvar/vcf_GRCh38/archive_2.0/2020/
