# Supplementary material for: Whole-genome sequencing of 1,171 elderly admixed individuals from Brazil
Source: Nat Commun. 2022 Mar 4;13:1004. doi: 10.1038/s41467-022-28648-3 (PMC8897431; doi:10.1038/s41467-022-28648-3)
Supplement: Supplementary file 8 — Supplementary Data 5 [file 41467_2022_28648_MOESM8_ESM.xlsx]

## Sheet: SuppData5
Supplementary Data 5. Pathogenic variants and categories after manual curation in genes with dominant mode of inheritance
Chr	Position (GRCh38)	Reference allele	Alternative allele	rsID	Gene	ClinVar assertion*	Category after manual curation
chr1	94021695	G	T	rs61750155	ABCA4	Pathogenic/Likely pathogenic	Recessive gene
chr1	94041345	C	A	rs1801269	ABCA4	Pathogenic/Likely pathogenic	Recessive gene
chr1	94005500	G	A	rs61751383	ABCA4	Pathogenic	Recessive gene
chr1	94043413	G	A	rs61751374	ABCA4	Pathogenic/Likely pathogenic	Recessive gene
chr1	94008251	C	T	rs1800553	ABCA4	Pathogenic/Likely pathogenic	Recessive gene
chr1	94062710	G	A	rs61749409	ABCA4	Pathogenic	Recessive gene
chr1	94005499	C	T	rs61750641	ABCA4	Pathogenic/Likely pathogenic	Recessive gene
chr1	94010795	C	T	rs61751407	ABCA4	Pathogenic	Recessive gene
chr1	94019720	CACGCAGATGGCAAC	-	rs62646872	ABCA4	Pathogenic	Recessive gene
chr1	94111454	T	C	rs61748529	ABCA4	Pathogenic	Recessive gene
chr16	16154943	C	T	rs72653750	ABCC6	Pathogenic	Recessive allele
chr16	16163078	G	A	rs72653706	ABCC6	Pathogenic	Recessive allele
chr16	16182562	C	A	rs72653784	ABCC6	Pathogenic	Recessive gene
chr16	16154974	G	A	rs63750759	ABCC6	Pathogenic	Recessive allele/Incomplete penetrance/Subclinical
chr11	17460571	C	T	rs769569410	ABCC8	Likely pathogenic	Incomplete penetrance
chr11	17395610	C	T	rs387906407	ABCC8	Pathogenic	Recessive allele
chr9	133454548	C	T	rs142572218	ADAMTS13	Pathogenic	Recessive gene
chr5	90985501	A	G	rs121909763	ADGRV1	Pathogenic	Recessive gene
chr5	90855814	AT	-	rs757696771	ADGRV1	Pathogenic	Recessive gene
chr5	90728720	C	T	rs763670293	ADGRV1	Pathogenic	Recessive gene
chr18	12340334	T	C	rs387906889	AFG3L2	Likely pathogenic	Recessive gene
chr21	44286068	C	T	rs179363886	AIRE	Likely pathogenic	Recessive gene
chr11	78106895	G	A	rs376161880	ALG8	Pathogenic	Recessive allele
chr1	21568123	G	A	rs199665722	ALPL	Likely pathogenic	Recessive gene
chr11	22221100	-	A	rs137854521	ANO5	Pathogenic/Likely pathogenic	Recessive allele
chr11	22236206	G	T	rs137854523	ANO5	Pathogenic/Likely pathogenic	Recessive allele
chr12	49954233	G	A	rs104894334	AQP2	Pathogenic	Recessive allele
chr20	32434638	-	G	rs1085307856	ASXL1	Pathogenic/Likely pathogenic	Incomplete penetrance/Subclinical/Mild phenotypes
chr11	108281168	G	A	rs587776551	ATM	Pathogenic	Incomplete penetrance
chr11	108244873	C	T	rs772821016	ATM	Pathogenic	Incomplete penetrance
chr11	108284281	G	-	rs587779834	ATM	Pathogenic	Recessive allele/Incomplete penetrance
chr11	108304822	C	T	rs786204433	ATM	Pathogenic/Likely pathogenic	Recessive allele/Incomplete penetrance
chr7	138747514	C	A	rs763982675	ATP6V0A4	Likely pathogenic	Recessive gene
chr7	138734133	-	A	rs753232747	ATP6V0A4	Likely pathogenic	Recessive gene
chr13	32316462	T	G	rs80358547	BRCA2	Pathogenic	Incomplete penetrance
chr13	32337161	AAAC	-	rs80359351	BRCA2	Pathogenic	Incomplete penetrance
chr13	32370955	G	A	rs397507404	BRCA2	Pathogenic/Likely pathogenic	Incomplete penetrance
chr13	32339592	-	T	rs80359499	BRCA2	Pathogenic	Incomplete penetrance
chr11	62692475	T	C	rs1013079991	BSCL2	Pathogenic	Recessive gene
chr19	29708290	C	T	rs200133991	C19orf12	Pathogenic/Likely pathogenic	Recessive gene
chr9	120962749	G	A	rs121909588	C5	Pathogenic	Recessive gene
chr15	42401754	C	T	rs141656719	CAPN3	Pathogenic/Likely pathogenic	Recessive gene
chr15	42410908	A	G	rs764459544	CAPN3	Pathogenic/Likely pathogenic	Recessive gene
chr15	42384501	C	T	rs121434545	CAPN3	Pathogenic	Recessive gene
chr15	42399617	G	-	rs886042090	CAPN3	Pathogenic	Recessive gene
chr15	42410645	C	T	rs768090444	CAPN3	Pathogenic	Recessive gene
chr15	42410981	-	TC	rs761897806	CAPN3	Pathogenic	Recessive gene
chr15	42410982	-	TC	rs80338804	CAPN3	Pathogenic	Recessive gene
chr10	71779316	G	A	rs111033270	CDH23	Pathogenic	Recessive gene
chr10	71725422	C	T	rs397517323	CDH23	Pathogenic	Recessive gene
chr4	109761616	G	A	rs368615806	CFI	Likely pathogenic	Recessive allele
chr4	109746473	-	AT	rs758049059	CFI	Pathogenic	Recessive gene
chr7	117535281	C	T	rs121908803	CFTR	Pathogenic	Recessive gene
chr7	117611740	A	C	rs397508535	CFTR	Pathogenic/Likely pathogenic	Recessive gene
chr7	117652877	C	G	rs80034486	CFTR	Pathogenic	Recessive gene
chr7	117594991	G	T	rs397508395	CFTR	Likely pathogenic	Recessive gene
chr7	117559591	TCT	-	rs113993960	CFTR	Pathogenic	Recessive gene
chr7	117535285	T	G	rs121908752	CFTR	Pathogenic, drug response	Recessive gene
chr7	117530974	C	T	rs77834169	CFTR	Pathogenic	Recessive gene
chr7	117530975	G	A	rs78655421	CFTR	Pathogenic	Recessive gene
chr7	117592213	A	-	rs121908746	CFTR	Pathogenic	Recessive gene
chr7	117587778	G	T	rs113993959	CFTR	Pathogenic	Recessive gene
chr7	117590352	G	A	rs121908794	CFTR	Pathogenic	Recessive gene
chr7	117627537	C	T	rs74767530	CFTR	Pathogenic	Recessive gene
chr22	28725338	T	C	rs28909982	CHEK2	Pathogenic/Likely pathogenic	Incomplete penetrance
chr22	28719486	C	A	rs786203229	CHEK2	Likely pathogenic	Incomplete penetrance
chr22	28725278	G	A	rs730881701	CHEK2	Pathogenic	Incomplete penetrance
chr17	4902679	-	C	rs762368691	CHRNE	Pathogenic	Recessive allele
chr7	143316395	A	T	rs202217420	CLCN1	Pathogenic	Recessive gene
chr7	143342009	C	T	rs201850090	CLCN1	Likely pathogenic	Recessive gene
chr7	143339304	A	G	rs146457619	CLCN1	Pathogenic	Recessive gene
chr7	143323354	A	T	rs561470261	CLCN1	Pathogenic	Recessive gene
chr1	16049172	C	A	rs201781905	CLCNKB	Pathogenic	Recessive gene
chr4	47937535	G	A	rs62625014	CNGA1	Likely pathogenic	Recessive gene
chr4	47940870	C	G	rs1037963003	CNGA1	Likely pathogenic	Recessive gene
chr4	47940775	G	A	rs759781200	CNGA1	Pathogenic	Recessive gene
chr10	104036490	A	-	rs775244527	COL17A1	Likely pathogenic	Recessive gene
chr2	227310839	G	T	rs764046610	COL4A3	Pathogenic	Recessive allele
chr2	227297700	G	A	rs920061910	COL4A3	Likely pathogenic	Subclinical/Mild phenotypes
chr2	227030554	-	GA	NA	COL4A4	Pathogenic	Recessive allele
chr2	227032019	C	T	rs548799639	COL4A4	Likely pathogenic	Subclinical/Mild phenotypes
chr3	48576249	C	T	rs200972872	COL7A1	Pathogenic/Likely pathogenic	Recessive allele
chr3	48584754	G	A	rs761234904	COL7A1	Pathogenic	Recessive allele
chr3	48590721	G	A	rs144023803	COL7A1	Pathogenic	Recessive allele
chr3	48591527	G	A	rs368007918	COL7A1	Pathogenic	Recessive allele
chr3	48593378	-	T	rs766902987	COL7A1	Pathogenic	Recessive allele
chr1	53210033	A	G	rs121918528	CPT2	Likely pathogenic	Recessive gene
chr1	53210997	-	A	NA	CPT2	Pathogenic	Recessive gene
chr1	197434706	G	A	rs62645748	CRB1	Pathogenic	Recessive allele
chr1	197328961	GAAATAG	-	rs62645752	CRB1	Pathogenic	Recessive allele
chr5	150069942	G	A	rs917027829	CSF1R	Pathogenic	Recessive allele/Incomplete penetrance/Subclinical
chr8	142879163	C	T	rs193922539	CYP11B1	Likely pathogenic	Recessive gene
chr11	695012	-	CC	NA	DEAF1	Pathogenic	Recessive allele
chr10	12106245	G	A	rs760386662	DHTKD1	Likely pathogenic	Recessive gene
chr15	45108159	C	T	rs191759494	DUOX2	Pathogenic/Likely pathogenic	Recessive gene
chr15	45101228	GAAC	-	rs530719719	DUOX2	Pathogenic/Likely pathogenic	Recessive gene
chr15	45109895	G	A	rs119472029	DUOX2	Pathogenic	Recessive gene
chr15	45111496	-	C	rs567500345	DUOX2	Pathogenic/Likely pathogenic	Recessive gene
chr15	45104176	G	A	rs119472028	DUOX2	Pathogenic	Recessive gene
chr15	39953948	AAAAG	-	rs772487425	EIF2AK4	Pathogenic	Recessive gene
chr6	131858748	G	A	rs753851892	ENPP1	Pathogenic	Recessive gene
chr10	49478437	G	A	rs121917901	ERCC6	Pathogenic	Recessive gene
chr10	49532904	G	A	rs577021605	ERCC6	Likely pathogenic	Recessive gene
chr10	49458898	G	A	rs762976316	ERCC6	Likely pathogenic	Recessive gene
chr4	5745274	-	T	rs527255616	EVC	Pathogenic	Recessive gene
chr4	5753840	G	-	rs760607210	EVC	Likely pathogenic	Recessive allele
chr4	186286423	C	T	rs375422404	F11	Pathogenic/Likely pathogenic	Incomplete penetrance
chr4	186280058	C	T	rs763496524	F11	Pathogenic	Incomplete penetrance
chr4	186274193	G	T	rs121965063	F11	Pathogenic	Incomplete penetrance
chr4	186287720	C	T	rs139695003	F11	Likely pathogenic	Recessive gene
chr11	46739505	G	A	rs1799963	F2	Pathogenic, risk factor	Incomplete penetrance
chr1	152311629	ACTG	-	rs41370446	FLG	Likely pathogenic	Incomplete penetrance/Subclinical/Mild phenotypes
chr1	152307547	G	A	rs138726443	FLG	Pathogenic	Incomplete penetrance/Subclinical/Mild phenotypes
chr1	152305146	G	T	rs150597413	FLG	Pathogenic/Likely pathogenic	Incomplete penetrance/Subclinical/Mild phenotypes
chr1	152307225	G	C	rs121909626	FLG	Pathogenic, risk factor	Incomplete penetrance/Subclinical/Mild phenotypes
chr1	152313385	G	A	rs61816761	FLG	Pathogenic/Likely pathogenic	Recessive allele/Incomplete penetrance/Subclinical
chr3	58108461	C	T	rs80356517	FLNB	Pathogenic	Recessive gene
chrX	132084546	G	A	rs137852212	FRMD7	Pathogenic	Incomplete penetrance
chr11	86951471	TGTC	-	rs80358295	FZD4	Pathogenic	Incomplete penetrance
chrX	154533596	C	G	rs137852318	G6PD	Pathogenic	Incomplete penetrance
chrX	154534419	G	A	rs5030868	G6PD	Pathogenic/Likely pathogenic	Recessive allele/Incomplete penetrance/Subclinical
chr19	18868806	-	G	rs606231383	GDF1	Pathogenic	Recessive gene
chr3	172447803	G	T	rs121917883	GHSR	Likely pathogenic	Recessive allele
chrX	71223179	T	C	rs1003232768	GJB1	Likely pathogenic	Incomplete penetrance
chr13	20189473	C	T	rs72474224	GJB2	Pathogenic	Recessive allele
chr13	20189481	A	G	rs35887622	GJB2	Pathogenic	Recessive allele
chr13	20189547	C	-	rs80338939	GJB2	Pathogenic	Recessive gene
chr13	20188965	T	C	rs111033294	GJB2	Pathogenic	Recessive gene
chr13	20189313	A	G	rs80338945	GJB2	Pathogenic	Recessive gene
chr13	20189443	C	A	rs104894398	GJB2	Pathogenic	Recessive gene
chr13	20192782	C	T	rs80338940	GJB2	Pathogenic	Recessive gene
chr17	4933119	C	T	rs121908065	GP1BA	Pathogenic	Incomplete penetrance
chr12	14672883	T	C	rs587776905	GUCY2C	Pathogenic	Recessive allele
chr17	8013951	G	T	rs541299023	GUCY2D	Pathogenic	Recessive allele
chr17	8012448	A	G	rs945734402	GUCY2D	Pathogenic	Recessive allele
chr11	5225733	G	T	rs34483965	HBB	Likely pathogenic	Recessive allele
chr11	5225738	A	G	rs781604042	HBB	Likely pathogenic	Recessive allele
chr11	5226996	TT	-	rs35497102	HBB	Pathogenic	Recessive gene
chr11	5226929	C	T	rs33971440	HBB	Pathogenic	Recessive gene
chr11	5227002	T	A	rs334	HBB	Pathogenic	Recessive gene
chr11	5227003	C	T	rs33930165	HBB	Pathogenic	Recessive gene
chr11	5226774	G	A	rs11549407	HBB	Pathogenic	Recessive gene
chr11	5226820	C	T	rs35004220	HBB	Pathogenic	Recessive gene
chr5	138566715	CT	-	rs772570880	HSPA9	Pathogenic	Recessive gene
chr15	90088702	C	T	rs121913502	IDH2	Pathogenic/Likely pathogenic	Somatic mosaicism
chr6	137206249	A	G	rs104893973	IFNGR1	Pathogenic	Recessive gene
chr6	137204355	A	-	rs749956849	IFNGR1	Pathogenic	Recessive gene
chr6	76042019	G	A	rs200651043	IMPG1	Likely pathogenic	Subclinical/Mild phenotypes
chr9	5073770	G	T	rs77375493	JAK2	Pathogenic	Somatic mosaicism/Subclinical/Mild phenotype
chr11	2570682	G	A	rs120074177	KCNQ1	Pathogenic/Likely pathogenic	Incomplete penetrance/Subclinical/Mild phenotypes
chr11	2572870	G	A	rs120074193	KCNQ1	Pathogenic	Incomplete penetrance/Subclinical/Mild phenotypes
chr12	25245351	C	G	rs121913530	KRAS	Pathogenic	Somatic mosaicism/Subclinical/Mild phenotype
chr17	41584410	A	T	rs60725382	KRT14	Pathogenic	Recessive gene
chr18	23907639	C	T	rs137852757	LAMA3	Pathogenic	Recessive gene
chr1	209650115	-	G	rs777672897	LAMB3	Pathogenic	Recessive gene
chr1	225403394	C	T	rs573510559	LBR	Pathogenic	Recessive gene
chr19	11113307	C	T	rs121908043	LDLR	Pathogenic/Likely pathogenic	Compatible finding
chr2	48688137	G	A	rs121912524	LHCGR	Pathogenic	Recessive gene
chr15	58563549	C	T	rs113298164	LIPC	Pathogenic/Likely pathogenic	Recessive gene
chr9	127495414	T	-	rs749012928	LRSAM1	Pathogenic	Recessive allele
chr22	20995865	C	T	rs587777178	LZTR1	Pathogenic	Recessive allele
chr22	20982392	G	-	rs587777613	LZTR1	Pathogenic	Recessive allele
chr22	20992370	G	A	rs767191322	LZTR1	Likely pathogenic	Recessive gene
chr15	23647705	-	GT	NA	MAGEL2	Likely pathogenic	Conditional
chr18	60371901	G	A	rs766665118	MC4R	Likely pathogenic	Compatible finding
chr16	3243442	AG	-	NA	MEFV	Likely pathogenic	Incomplete penetrance
chr1	12009641	C	T	rs119103267	MFN2	Pathogenic/Likely pathogenic	Recessive gene
chr1	43338634	G	C	rs28928907	MPL	Pathogenic	Recessive gene
chr1	43338646	C	T	rs750046020	MPL	Pathogenic/Likely pathogenic	Recessive gene
chr17	58270865	T	G	rs35897051	MPO	Pathogenic	Recessive gene
chr17	58272835	G	A	rs119468010	MPO	Pathogenic	Recessive gene
chr17	58279553	T	C	rs78950939	MPO	Pathogenic	Recessive gene
chr17	58273467	GGGTTGGGTTCCAT	-	rs536522394	MPO	Pathogenic/Likely pathogenic	Recessive gene
chr1	11802884	G	C	rs776969786	MTHFR	Pathogenic	Recessive gene
chr12	109595142	G	A	rs104895317	MVK	Pathogenic	Recessive gene
chr11	47346207	C	T	rs794727046	MYBPC3	Pathogenic	Incomplete penetrance
chr17	10525451	G	A	rs929311433	MYH2	Pathogenic	Recessive allele
chr17	10529361	G	A	rs1007918379	MYH2	Pathogenic	Recessive allele
chr17	10656089	C	T	rs557849165	MYH3	Pathogenic	Recessive allele
chr17	10406924	C	T	rs121434590	MYH8	Pathogenic	Incomplete penetrance/Subclinical/Mild phenotypes
chr11	77142709	G	A	rs372509310	MYO7A	Likely pathogenic	Recessive gene
chr11	77156011	-	C	rs111033187	MYO7A	Likely pathogenic	Recessive gene
chr1	171636338	G	A	rs74315329	MYOC	Likely pathogenic	Incomplete penetrance
chr17	42537517	G	A	rs398123281	NAGLU	Pathogenic	Recessive gene
chr17	42543700	G	A	rs104894598	NAGLU	Pathogenic	Recessive gene
chr17	31230259	G	C	NA	NF1	Pathogenic	Subclinical/Mild phenotypes
chr15	71813573	G	A	rs28937873	NR2E3	Pathogenic/Likely pathogenic	Recessive allele
chr15	71811481	A	C	rs2723341	NR2E3	Pathogenic/Likely pathogenic	Recessive allele
chr15	71813572	C	T	rs767442358	NR2E3	Likely pathogenic	Recessive gene
chr16	23641115	C	A	rs730881884	PALB2	Pathogenic	Incomplete penetrance
chr7	127614533	G	A	rs114202595	PAX4	Pathogenic	Incomplete penetrance
chr20	1980674	C	A	rs267606941	PDYN	Likely pathogenic	Incomplete penetrance
chr1	155294357	C	T	rs773626254	PKLR	Pathogenic	Recessive gene
chr6	46709361	C	A	rs76863441	PLA2G7	Pathogenic, risk factor	Recessive gene
chr15	89325683	C	T	rs767709505	POLG	Pathogenic	Recessive allele
chr15	89321792	C	T	rs113994098	POLG	Pathogenic/Likely pathogenic	Recessive allele
chr15	89325456	G	C	rs796052906	POLG	Pathogenic/Likely pathogenic	Recessive allele
chr15	89329055	A	C	rs121918044	POLG	Pathogenic/Likely pathogenic	Recessive allele
chr2	86040483	G	-	rs875989814	POLR1A	Pathogenic	Subclinical/Mild phenotypes
chr20	4699758	G	A	rs74315408	PRNP	Pathogenic/Likely pathogenic	Incomplete penetrance
chr3	71772816	-	A	rs768413190	PROK2	Likely pathogenic	Incomplete penetrance
chr3	71781526	T	-	rs554675432	PROK2	Pathogenic	Recessive allele
chr20	5314312	G	-	rs587777834	PROKR2	Likely pathogenic	Incomplete penetrance
chr4	16009072	AT	-	rs746174328	PROM1	Pathogenic	Recessive allele
chr3	93905799	T	C	rs121918474	PROS1	Pathogenic	Incomplete penetrance/Subclinical/Mild phenotypes
chr19	40394973	T	A	rs964195568	PRX	Pathogenic	Recessive allele
chr19	40395144	G	A	rs104894708	PRX	Pathogenic	Recessive allele
chr12	80460707	A	G	rs281865414	PTPRQ	Pathogenic	Recessive gene
chr17	58709862	C	T	rs770637624	RAD51C	Pathogenic	Incomplete penetrance
chr14	67725206	C	A	rs28940315	RDH12	Pathogenic	Recessive allele
chr14	67729337	GCCCT	-	rs386834261	RDH12	Pathogenic	Recessive gene
chr12	55724028	G	T	rs62638191	RDH5	Pathogenic	Recessive gene
chr12	55721847	C	T	rs104894374	RDH5	Pathogenic	Recessive gene
chr12	55724427	G	A	rs62638193	RDH5	Pathogenic	Recessive gene
chr10	43119548	G	A	rs79658334	RET	Pathogenic/Likely pathogenic	Incomplete penetrance
chr10	43120144	T	G	rs75234356	RET	Pathogenic	Incomplete penetrance
chr11	124891736	CAGGTCCCGAGAGC	-	rs755569942	ROBO4	Likely pathogenic	Recessive allele
chr8	54625507	C	G	rs779334655	RP1	Pathogenic	Recessive allele
chr19	38512484	G	A	rs776697656	RYR1	Likely pathogenic	Incomplete penetrance
chr19	38443612	C	T	rs118192173	RYR1	Pathogenic/Likely pathogenic	Recessive allele
chr19	38505339	AT	-	rs758580075	RYR1	Pathogenic	Recessive allele
chr19	38523116	G	A	rs111436401	RYR1	Pathogenic/Likely pathogenic	Recessive allele
chr17	63945614	C	T	rs80338958	SCN4A	Likely pathogenic	Incomplete penetrance
chr17	63957515	G	A	rs121908556	SCN4A	Pathogenic	Incomplete penetrance/Subclinical/Mild phenotypes
chr5	218357	T	G	rs750380279	SDHA	Pathogenic/Likely pathogenic	Recessive gene
chr11	57614558	C	T	rs922149386	SERPING1	Pathogenic	Incomplete penetrance/Subclinical/Mild phenotypes
chr18	44869229	G	A	rs147805077	SETBP1	Likely pathogenic	Incomplete penetrance
chr9	132326782	G	A	rs759213174	SETX	Pathogenic	Recessive gene
chr5	149026872	G	A	rs80338933	SH3TC2	Pathogenic/Likely pathogenic	Recessive gene
chr20	46726908	G	-	rs587776600	SLC2A10	Pathogenic	Recessive gene
chr20	46725684	C	G	rs1015798796	SLC2A10	Pathogenic	Recessive gene
chr2	44301076	G	A	rs121912697	SLC3A1	Pathogenic	Recessive gene
chr2	44312653	T	C	rs121912691	SLC3A1	Pathogenic	Recessive gene
chr2	189565504	C	T	rs387907377	SLC40A1	Likely pathogenic	Recessive gene
chr17	44260716	C	T	rs28929480	SLC4A1	Pathogenic	Recessive allele
chr16	31487764	G	A	rs200228142	SLC5A2	Pathogenic/Likely pathogenic	Recessive allele
chr5	1212338	G	A	rs121434346	SLC6A19	Pathogenic/Likely pathogenic	Recessive gene
chr5	1216785	G	A	rs35329108	SLC6A19	Pathogenic	Recessive gene
chr19	32864249	C	T	rs750849536	SLC7A9	Likely pathogenic	Recessive gene
chr19	32864261	C	T	rs121908480	SLC7A9	Pathogenic	Recessive gene
chr19	32862521	C	T	rs79389353	SLC7A9	Pathogenic/Likely pathogenic	Incomplete penetrance/Subclinical/Mild phenotypes
chr16	89531961	G	A	rs141659620	SPG7	Pathogenic/Likely pathogenic	Recessive gene
chr16	89529489	TG	-	rs768136171	SPG7	Pathogenic	Recessive gene
chr2	72891406	C	T	rs779204655	SPR	Pathogenic	Recessive gene
chr1	158685251	G	A	rs121918640	SPTA1	Pathogenic	Subclinical/Mild phenotypes
chr5	179833777	C	T	rs776749939	SQSTM1	Likely pathogenic	Recessive gene
chrX	71401691	T	C	rs864321627	TAF1	Pathogenic	Recessive gene
chr1	11022209	A	G	rs80356718	TARDBP	Pathogenic	Incomplete penetrance
chr17	39665762	C	T	rs104894655	TCAP	Likely pathogenic	Recessive gene
chr11	121130212	G	A	rs966621865	TECTA	Pathogenic	Recessive gene
chr5	136055770	C	A	rs121909212	TGFBI	Likely pathogenic	Incomplete penetrance
chr9	72789258	C	T	rs151001642	TMC1	Pathogenic	Recessive gene
chr9	72694715	G	A	rs775428246	TMC1	Pathogenic/Likely pathogenic	Recessive gene
chr17	16948752	G	C	rs104894650	TNFRSF13B	Pathogenic	Recessive allele
chr12	6334161	A	C	rs104895271	TNFRSF1A	Pathogenic/Likely pathogenic	Incomplete penetrance
chr14	81143407	G	A	rs189261858	TSHR	Pathogenic	Recessive allele
chr7	120810518	T	C	rs587777283	TSPAN12	Pathogenic	Incomplete penetrance
chr2	165941111	G	A	rs140511594	TTC21B	Pathogenic	Recessive gene
chr2	178546041	G	A	rs753334568	TTN	Pathogenic	Incomplete penetrance
chr2	178712315	C	A	rs769097909	TTN	Pathogenic	Recessive allele
chr2	178579702	G	A	rs574660186	TTN	Pathogenic/Likely pathogenic	Recessive allele
chr2	178527548	G	A	rs1009131948	TTN	Likely pathogenic	Recessive gene
chr18	31598655	G	A	rs76992529	TTR	Pathogenic	Incomplete penetrance/Subclinical/Mild phenotypes
chr10	100990474	A	G	rs80356540	TWNK	Pathogenic	Recessive gene
chr11	89284805	C	T	rs104894313	TYR	Pathogenic/Likely pathogenic	Recessive gene
chr11	89227816	T	A	rs61754381	TYR	Pathogenic/Likely pathogenic	Recessive gene
chr11	89178183	G	A	rs61753185	TYR	Pathogenic/Likely pathogenic	Recessive gene
chr11	89178195	C	T	rs28940876	TYR	Pathogenic	Recessive gene
chr11	89178603	G	A	rs61754365	TYR	Pathogenic/Likely pathogenic	Recessive gene
chr11	89284843	G	A	rs61754392	TYR	Pathogenic/Likely pathogenic	Recessive gene
chr11	89284930	G	A	rs104894318	TYR	Pathogenic	Recessive gene
chr1	45013187	C	T	rs121918060	UROD	Pathogenic	Recessive allele
chr16	31093399	C	T	rs72547529	VKORC1	Pathogenic	Conditional
chr12	6034812	C	T	rs41276738	VWF	Pathogenic/Likely pathogenic	Recessive allele
chr12	6036488	G	A	rs121964894	VWF	Pathogenic	Recessive allele
chr4	6301023	CTCT	-	rs760337383	WFS1	Pathogenic	Recessive allele
chr4	6301794	C	T	rs771409809	WFS1	Pathogenic	Recessive allele
chr2	218889990	G	A	rs121908121	WNT10A	Likely pathogenic	Recessive gene
*ClinVar assertions maintained as published in version 'Clinvar_20200210'
