# Supplementary material for: Whole-genome sequencing of 1,171 elderly admixed individuals from Brazil
Source: Nat Commun. 2022 Mar 4;13:1004. doi: 10.1038/s41467-022-28648-3 (PMC8897431; doi:10.1038/s41467-022-28648-3)
Supplement: Supplementary file 9 — Supplementary Data 6 [file 41467_2022_28648_MOESM9_ESM.xlsx]

## Sheet: SuppData6
Supplementary Data 6. Pathogenic findings on ACMG-59 genes
Chr	Position (GRCh38)	Ref	Alt	Gene	rsID	Transcript	Exon:Consequence	Predicted function	OMIM main phenotypes	ClinVar assertion	Manual curation	gnomAD_Exomes	gnomAD_Genomes	SABE Frequency	Heterozygotes	Clinically relevant phenotypes	Category after curation	Criteria used
1	38562470	C	T	SCN5A	rs1057517817	NM_000335	Exon22:c.G3905A:p.R1302Q	Nonsynonymous SNV	Atrial fibrillation	Likely pathogenic	VUS	8.16e-06	NA	0.000427	1		Reclassified	PS4_sup + PM2 + PP3
10	43119548	G	A	RET	rs79658334	NM_020630	Exon14:c.G2410A:p.V804M	Nonsynonymous SNV	Pheochromocytoma, Medullary thyroid carcinoma and Multiple endocrine neoplasia	Pathogenic/Likely pathogenic	Pathogenic	0.0001	0.0002	0.000427	1	Female, 74. No history of cancer. Reports cirrhosis but no alcohol consumption.	Incomplete penetrance	PS4 + PS3_sup + PP1_strong
10	43120144	T	G	RET	rs75234356		Exon15:c.T2671G:p.S891A	Nonsynonymous SNV	Pheochromocytoma, Medullary thyroid carcinoma and Multiple endocrine neoplasia	Pathogenic	Pathogenic	1.22e-05	NA	0.000427	1	Male, 70. No cancer reported.	Incomplete penetrance	PS4, PP3, PM1, PP5_strong
11	2570682	G	A	KCNQ1	rs120074177	NM_000218	Exon3:c.G532A:p.A178T	Nonsynonymous SNV	Long QT syndrome	Pathogenic/Likely pathogenic	Pathogenic	8.18e-06	NA	0.000427	1	Female, 61, reported unspecified cardiovascular event, hypertension since 47, diabetes since 59, smoker, breast cancer at 59.	Incomplete penetrance/Subclinical/Mild phenotypes	Criteria in ClinVar report*
11	2572870	G	A	KCNQ1	rs120074193		Exon6:c.G805A:p.G269S	Nonsynonymous SNV	Long QT syndrome	Pathogenic	Pathogenic	4.07e-06	NA	0.000427	1	Male, 76, without history of cardiovascular disease except for hypertension diagnosed at 72.	Incomplete penetrance/Subclinical/Mild phenotypes	Criteria in ClinVar report*
11	47346207	C	T	MYBPC3	rs794727046	NM_000256	Exon12:c.1090G>A:p.A364T	Nonsynonymous SNV	Hypertrophic cardiomyopathy	Pathogenic	Likely pathogenic	NA	NA	0.000427	1	Male, 72, when reported diagnosis coronary artery disease at age 64.	Incomplete penetrance	PS4_mod + PM2 + PP1 + PP3
13	32316462	T	G	BRCA2	rs80358547	NM_000059	Exon2:c.T2G:p.M1R	Nonsynonymous SNV	Hereditary breast and ovarian cancer	Pathogenic	Pathogenic	8.13e-06	NA	0.000427	1		Incomplete penetrance	Criteria in ClinVar report*
13	32337161	AAAC	-	BRCA2	rs80359351		Exon11:c.2806_2809del:p.K936fs	Frameshift deletion	Hereditary breast and ovarian cancer	Pathogenic	Pathogenic	1.22e-05	NA	0.000427	1		Incomplete penetrance	Criteria in ClinVar report*
13	32339592	-	T	BRCA2	rs80359499		Exon11:c.5238dupT:p.S1746fs	Frameshift insertion	Hereditary breast and ovarian cancer	Pathogenic	Pathogenic	NA	NA	0.000427	1		Incomplete penetrance	Criteria in ClinVar report*
13	32370955	G	A	BRCA2	rs397507404		Exon20:c.8488-1G>A	Splicing	Hereditary breast and ovarian cancer	Pathogenic/Likely pathogenic	Pathogenic	NA	NA	0.000427	1		Incomplete penetrance	Criteria in ClinVar report*
19	11113307	C	T	LDLR	rs121908043	NM_000527	Exon9:c.C1216T:p.R406W	Nonsynonymous SNV	Familial hypercholesterolemia 1	Pathogenic/Likely pathogenic	Pathogenic	1.63e-05	3.24e-05	0.000427	1	Male, 67. Infarction at 34. BMI = 28. Hypertension since age 58. LDL = 147. Total cholesterol = 235.	Compatible finding	PM2, PP3, PS3, PP1_mod, PP5
19	38443612	C	T	RYR1	rs118192173	NM_000540	Exon4:c.C325T:p.R109W	Nonsynonymous SNV	Minicore myopathy and susceptibility to malignant hyperthermia	Pathogenic/Likely pathogenic	Pathogenic	7.31e-05	9.71e-05	0.000427	1		Recessive allele	PS3, PM2, PP3, PP5
19	38505339	AT	-	RYR1	rs758580075		Exon53:c.8341_8342del:p.I2781fs	Frameshift deletion	Minicore myopathy and susceptibility to malignant hyperthermia	Pathogenic	Pathogenic	8.18e-06	9.69e-05	0.000427	1		Recessive allele	PVS1 + PS4_sup + PM2 + PM3_sup
19	38512484	G	A	RYR1	rs776697656		Exon63:c.9472+1G>A	Splicing	Minicore myopathy and susceptibility to malignant hyperthermia	Likely pathogenic	Likely pathogenic	8.31e-06	NA	0.000427	1	Male, 74, no info on frailty in 2010. Last muscular info: at age 64, handgrip strength 28-42kg (cohort average).	Incomplete penetrance	PVS1_strong + PM2 + PS4_sup
19	38523116	G	A	RYR1	rs111436401		Exon68:c.10347+1G>A	Splicing	Minicore myopathy and susceptibility to malignant hyperthermia	Pathogenic/Likely pathogenic	Likely pathogenic	8.15e-06	NA	0.000427	1		Recessive allele	PVS1_strong + PS4_sup + PM2 + PM3
*Several laboratories have provided ACMG/AMP criteria agreed by the manual curators
