# Supplementary material for: Whole-genome sequencing of 1,171 elderly admixed individuals from Brazil
Source: Nat Commun. 2022 Mar 4;13:1004. doi: 10.1038/s41467-022-28648-3 (PMC8897431; doi:10.1038/s41467-022-28648-3)
Supplement: Supplementary file 10 — Supplementary Data 7 [file 41467_2022_28648_MOESM10_ESM.xlsx]

## Sheet: SuppData7
Supplementary Data 7. Variant-based incidence of selected genes associated to recessively inherited disorders
				gnomAD v3	Allele frequencies per population (Bold = highest; red = absent)				Variant-based incidence atributable to homozygotes or compound heterozygotes
Gene (transcript)	Main clinical phenotype	Known pathogenic variants of recessive effect (rsID)	SABE het (1171)	All het counts (Genotypes)	SABE	Eur (non-Fin)	Afr	Lat	SABE	gnomAD v3 (Combined, fixed n= 71700 genotypes)	Annotation (CFTR2)
CFTR	Cystic fibrosis	Exon11:c.1520_1522del:p.507_508del (rs113993960)	10	1132 (71607)	0.00426985	0.0144	0.002617	0.003002	Combined = 21 heterozygotes among 1171 individuals. 1 carrier every 51 individuals = 1 couple of carriers in 2592. Incidence = 1 affected newborn in 10368	1 carrier every 50 individuals = 1 couple of carriers in 2510. Incidence = 1 affected newborn in 10040	Pathogenic
(NM_000492)		Exon6:c.C613T:p.P205S (rs121908803)	1	1 (71365)	0.000426985	1.553e-05	0	0			Pathogenic
		Exon24:c.C3909G:p.N1303K (rs80034486)	1	23 (71584)	0.000426985	0.0002634	2.38e-05	7.338e-05			Pathogenic
		Exon6:c.T617G:p.L206W (rs121908752)	4	18 (71630)	0.00170794	0.0002168	0	0.0002933			Pathogenic
		Exon4:c.C349T:p.R117C (rs77834169)	2	14 (71638)	0.000853971	0.0002013	2.379e-05	0			Pathogenic
		Exon4:c.G350A:p.R117H (rs78655421)	2	224 (71637)	0.000853971	0.002726	0.0006183	0.0004398			Depends on second allele
		Exon12:c.G1624T:p.G542X (rs113993959)	1	11 (71491)	0.000426985	0.0004336	2.378e-05	0.0005859			Pathogenic
		Exon13:c.1680-1G>A (rs121908794)	1	1 (71548)	0.000426985	0	2.379e-05	0			Pathogenic
		Exon22:c.C3484T:p.R1162X (rs74767530)	1	7 (71564)	0.000426985	7.749e-05	0	0			Pathogenic
											Annotation (HbVar)
HBB	Hemoglobinopathies	Exon1:c.A20T:p.E7V (rs334)	33	1808 (71640)	0.0140905	0.0001703	0.04085	0.004905	Combined = 46 heterozygotes among 1171 individuals. 1 carrier every 25 individuals = 1 couple of carriers in 648. Incidence = 1 affected newborn in 2552	1 carrier every 29 individuals = 1 couple of carriers in 861. Incidence = 1 affected newborn in 3444	HbVar ID 785
(NM_000518)		Exon1:c.25_26del:p.K9fs (rs35497102)	1	2 (125543)*	0.000426985	0	0	0			HbVar ID 817
		Exon1/2:c.92+1G>A (rs33971440)	1	7 (71670)	0.000426985	8.807e-06	0	0			HbVar ID 227
		Exon1:c.G19A:p.E7K (rs33930165)	7	579 (71658)	0.0029889	1.549e-05	0.01351	0.0006588			HbVar ID 845
		Exon2:c.C118T:p.Q40X (rs11549407)	2	36 (71624)	0.000853971	0.0003717	4.76e-05	0.0005862			HbVar ID 827
		Exon1/2:c.93-21G>A (rs35004220)	2	13 (71607)	0.000853971	0.0001859	2.381e-05	0
											Annotation (Deafness variation DB)
GJB2	Deafness	Exon2:c.35delG:p.G12fs (rs80338939)	23	911 (71437)	0.00982067	0.00994	0.001386	0.005945	Combined = 31 heterozygotes among 1171 individuals. 1 carrier every 38 individuals = 1 couple of carriers in 1427. Incidence = 1 affected newborn in 5708	1 carrier every 69 individual = 1 couple of carriers in 4790. Incidence = 1 affected newborn in 19160	Pathogenic
(NM_004004)		Exon2:c.A617G:p.N206S (rs111033294)	4	24 (71648)	0.00170794	0.0001084	7.135e-05	0.0008783			Pathogenic
		Exon2:c.T269C:p.L90P (rs80338945)	2	92 (71631)	0.000853971	0.001177	9.519e-05	0.000586			Pathogenic
		Exon2:c.G139T:p.E47X (rs104894398)	1	18 (71641)	0.000426985	0.0001549	4.758e-05	0.000366			Pathogenic
		Exon1/2:c.-23+1G>A (rs80338940)	1	6 (15645)**	0.000426985	0.0003249	0	0			Pathogenic
											Annotation (Infevers)
MEFV									Mainly Recessive = 1 couple of carriers in 13712. Incidence = 1 affected newborn in 54848	Mainly Recessive = 1 couple of carriers in 88253 (across gnomAD). Incidence = 1 affected newborn in 353012. Latino population of gnomAD: 1 couple of carriers in 16583. Incidence = 1 affected newborn in 66332	VUS, but likely to be risk factor (low penetrance)
(NM_000243)	Familial mediterranean fever	Exon10:c.G2230T:p.A744S (rs61732874)***	10	241 (71595)	0.00426985	0.001611	0.0006668	0.003883
											Annotation (LOVD-HFE)
HFE									Mainly recessive 48 heterozygotes among 1171 individuals. 1 carrier every 23 individuals = 1 couple of carriers in 595. Incidence = 1 affected newborn in 2380	Mainly recessive 1 carrier every 14 individuals = 1 couple of carriers in 193. Incidence = 1 affected newborn in 772	Pathogenic
(NM_000410)	Hemochromatosis	Exon4:c.G845A:p.C282Y (rs1800562)***	48	5162 (71633)	0.0204953	0.06489	0.01133	0.0189
*gnomAD Exomes only
**gnomAD v2.1 only
***Reported both AD and AR
