# Supplementary material for: Whole-genome sequencing of 1,171 elderly admixed individuals from Brazil
Source: Nat Commun. 2022 Mar 4;13:1004. doi: 10.1038/s41467-022-28648-3 (PMC8897431; doi:10.1038/s41467-022-28648-3)
Supplement: Supplementary file 11 — Supplementary Data 8 [file 41467_2022_28648_MOESM11_ESM.xlsx]

## Sheet: SuppData8
Supplementary Data 8. OMIM genes with mobile element insertion events in exonic regions
Gene*	Event location	Group	OMIM gene*	OMIM Phenotypes*
ADIPOQ	Exon	SABE Private or Singleton	605441	Adiponectin deficiency, 612556 (3)
ARHGEF18	Exon	SABE Private or Singleton	616432	Retinitis pigmentosa 78, 617433 (3), Autosomal recessive
EPM2A	Exon	Shared	607566	Epilepsy, progressive myoclonic 2A (Lafora), 254780 (3), Autosomal recessive
ERMAP	Exon	Shared	609017	[Blood group, Scianna system], 111750 (3); [Blood group, Radin], 111620 (3)
FRRS1L	Exon	Shared	604574	Epileptic encephalopathy, early infantile, 37, 616981 (3), Autosomal recessive
GEMIN4	Exon	Shared	606969	Neurodevelopmental disorder with microcephaly, cataracts, and renal abnormalities, 617913 (3), Autosomal recessive
GPI	Exon	Shared	172400	Hemolytic anemia, nonspherocytic, due to glucose phosphate isomerase deficiency, 613470 (3), Autosomal recessive
HCN1	Exon	Shared	602780	Generalized epilepsy with febrile seizures plus, type 10, 618482 (3), Autosomal dominant; Epileptic encephalopathy, early infantile, 24, 615871 (3), Autosomal dominant
HINT1;LYRM7	Exon	Shared	601314;615831	Neuromyotonia and axonal neuropathy, autosomal recessive, 137200 (3), Autosomal recessive; Mitochondrial complex III deficiency, nuclear type 8, 615838 (3), Autosomal recessive
PACS1	Exon	SABE Private or Singleton	607492	Schuurs-Hoeijmakers syndrome, 615009 (3), Autosomal dominant
PAX8	Exon	Shared	167415	Hypothyroidism, congenital, due to thyroid dysgenesis or hypoplasia, 218700 (3), Autosomal dominant
PIK3R1	Exon	Shared	171833	?Agammaglobulinemia 7, autosomal recessive, 615214 (3), Autosomal recessive; SHORT syndrome, 269880 (3), Autosomal dominant; Immunodeficiency 36, 616005 (3), Autosomal dominant
PLAT	Exon	Shared	173370	Hyperfibrinolysis, familial, due to increased release of PLAT, 612348 (1); Thrombophilia, familial, due to decreased release of PLAT, 612348 (1)
PLD1	Exon	Shared	602382	Cardiac valvular defect, developmental, 212093 (3), Autosomal recessive
RBM28	Exon	Shared	612074	?Alopecia, neurologic defects, and endocrinopathy syndrome, 612079 (3), Autosomal recessive
RNF213	Exon	SABE Private or Singleton	613768	{Moyamoya disease 2, susceptibility to}, 607151 (3)
SFTPB	Exon	Shared	178640	Surfactant metabolism dysfunction, pulmonary, 1, 265120 (3), Autosomal recessive
SPATA7;PTPN21	Exon	Shared	609868	Retinitis pigmentosa, juvenile, autosomal recessive, 604232 (3); Leber congenital amaurosis 3, 604232 (3)
TTLL5	Exon	Shared	612268	Cone-rod dystrophy 19, 615860 (3), Autosomal recessive
*Semicolons indicate that more than one gene is annotated in the position of the MEI event. When genes are listed as OMIM disease genes, OMIM entries and phenotypes are indicated
